# Supplementary material for: Biobank-scale genotype similarity search and dynamic patient-matched cohort creation with GenoSiS
Source: Genome Res. 2026 Aug;36(8):1624–36. doi: 10.1101/gr.280278.124 (PMC13431173; doi:10.1101/gr.280278.124)
Supplement: Supplement 11 [file Supplemental_Code.zip]

Archive with 9 entries (6 files):
- genosis-supplemental-code/
- genosis-supplemental-code/.DS_Store
- genosis-supplemental-code/genosis-main.zip
- genosis-supplemental-code/genosis_analysis-main.zip
- __MACOSX/
- __MACOSX/._genosis-supplemental-code
- __MACOSX/genosis-supplemental-code/
- __MACOSX/genosis-supplemental-code/._.DS_Store
- __MACOSX/genosis-supplemental-code/._genosis-main.zip
